# Supplementary material for: Nanosheets Based Approach to Elevate the Proliferative and Differentiation Efficacy of Human Wharton’s Jelly Mesenchymal Stem Cells
Source: Int J Mol Sci. 2022 May 22;23(10):5816. doi: 10.3390/ijms23105816 (PMC9143505; doi:10.3390/ijms23105816)
Supplement: Supplementary file 1 [file ijms-23-05816-s001.zip]

Archive with 1 entries (1 files):
- ijms-1735599-supplementary.pdf
